# Supplementary material for: PredPPCrys: Accurate Prediction of Sequence Cloning, Protein Production, Purification and Crystallization Propensity from Protein Sequences Using Multi-Step Heterogeneous Feature Fusion and Selection
Source: PLoS One. 2014 Aug 22;9(8):e105902. doi: 10.1371/journal.pone.0105902 (PMC4141844; doi:10.1371/journal.pone.0105902)
Supplement: Supporting Information S1 — The file contains the benchmark training datasets and two different types of independent test datasets (with sequence identity cutoffs of 25% and 40%, respectively). (ZIP) [file pone.0105902.s007.zip]

Archive with 19 entries (15 files):
- Supplemental datasets/
- Supplemental datasets/test_data_25%/
- Supplemental datasets/test_data_25%/CF_test_25%.txt
- Supplemental datasets/test_data_25%/CLF_test_25%.txt
- Supplemental datasets/test_data_25%/CRYs_test_25%.txt
- Supplemental datasets/test_data_25%/MF_test_25%.txt
- Supplemental datasets/test_data_25%/PF_test_25%.txt
- Supplemental datasets/test_data_40%/
- Supplemental datasets/test_data_40%/CF_test.txt
- Supplemental datasets/test_data_40%/CLF_test.txt
- Supplemental datasets/test_data_40%/CRYs_test.txt
- Supplemental datasets/test_data_40%/MF_test.txt
- Supplemental datasets/test_data_40%/PF_test.txt
- Supplemental datasets/training_data/
- Supplemental datasets/training_data/CF_train.txt
- Supplemental datasets/training_data/CLF_train.txt
- Supplemental datasets/training_data/CRYs_train.txt
- Supplemental datasets/training_data/MF_train.txt
- Supplemental datasets/training_data/PF_train.txt
